# Supplementary material for: Engineering consortia by polymeric microbial swarmbots
Source: Nat Commun. 2022 Jul 5;13:3879. doi: 10.1038/s41467-022-31467-1 (PMC9256712; doi:10.1038/s41467-022-31467-1)
Supplement: Supplementary file 6 — Source Data [file 41467_2022_31467_MOESM6_ESM.xlsx]

## Sheet: Figure 3c
		sample-1	sample-2	sample-3
Alanine--tRNA ligase	alaS	135490000	136450000	240250000
Arginine--tRNA ligase	argS	1183100000	540370000	1832200000
Asparagine--tRNA ligase	asnS	2618400000	31985000	1147800000
Aspartate--tRNA ligase	aspS	5988800000	2048300000	14042000000
Cysteine--tRNA ligase	cysS	12181000000	1654500000	17652000000
Glutamine--tRNA ligase	glnS	3532500000	1747000000	6100800000
Glutamate--tRNA ligase	gltX	12108000000	11746000000	21501000000
Glycine--tRNA ligase alpha subunit	glyQ	27163000	1535500	25386000
Glycine--tRNA ligase beta subunit	glyS	30879000	22494000	57147000
Histidine--tRNA ligase	hisS	201850000	1141700	254820000
Isoleucine--tRNA ligase	ileS	231340000	372830000	570450000
Leucine--tRNA ligase	leuS	71084000	9833900	91767000
Lysine--tRNA ligase	lysS	7174400000	1620600000	11686000000
Methionine--tRNA ligase	metG	1578900000	221790000	1921100000
Phenylalanine--tRNA ligase alpha subunit	pheS	709040000	343310000	478190000
Phenylalanine--tRNA ligase beta subunit	pheT	482010000	9942600	560110000
Proline--tRNA ligase	proS	147720000	5767900	200030000
Serine--tRNA ligase	serS	414810000	3977200	149710000
Threonine--tRNA ligase	thrS	1655000000	106220000	1099600000
Tryptophan--tRNA ligase	trpS	2558000000	107550000	4337800000
Tyrosine--tRNA ligase	tyrS	21073000000	9257100000	31180000000
Valine--tRNA ligase	valS	354720000	113470000	658910000
Methionyl-tRNA formyltransferase	fmt	4051900000	1153500000	10459000000
Translation initiation factor IF-1	infA	12763000000	2996100000	34116000000
Translation initiation factor IF-2	infB	736160000	63776000	1001700000
Translation initiation factor IF-3;	infC	3599800000	17434000	7097800000
Elongation factor G	fusA	5963600000	1408300000	9039300000
Elongation factor Tu	tuf	2878900000	11633000	4531400000
Elongation factor Ts	tsf	4960500000	776790000	13836000000
Elongation factor 4	lepA	70731000	663240	580150000
Peptide chain release factor 1	prfA	1752000000	5672600	1817200000
Peptide chain release factor 2	prfB	2264300000	114600000	2465100000
Peptide chain release factor 3	prfC	3386300000	20595000	2718500000
Ribosome-recycling factor	frr	21087000000	315200000	39064000000

## Sheet: Figure 3d
	Without RFP template (a.u.)	With template (a.u.)
sample-1	3	110
sample-2	4	462
sample-3	2	77
mean	3	216.333

## Sheet: Figure 4a
Seeding density (S. cerevisiae)	0	0.1	0.2	0.3	0.4	0.5	0.6	0.7	0.8	0.9	1
sample-1	0	0.0194296	0.0299335	0.0475628	0.0712146	0.0881494	0.10344	0.109114	0.119205	0.157718	0.996138
sample-2	0	0.0271599	0.0369466	0.0632618	0.0732558	0.0938737	0.0961561	0.10413	0.113867	0.141298	0.995395
sample-3	0	0.0286924	0.0450867	0.0619551	0.0865052	0.0819855	0.0983791	0.111974	0.102406	0.125666	0.997816
mean	0	0.025094	0.0373223	0.0575932	0.0769919	0.0880029	0.0993252	0.108406	0.111826	0.141561	0.99645
S.D.	0	0.00496496	0.00758359	0.00871111	0.00830177	0.00594548	0.0037332	0.00396929	0.00858344	0.0160279	0.00124034
Seeding density (E. coli)	1	0.9	0.8	0.7	0.6	0.5	0.4	0.3	0.2	0.1	1
sample-1	1	0.98057	0.970067	0.952437	0.928785	0.911851	0.89656	0.890886	0.880795	0.842282	0.00386177
sample-2	1	0.97284	0.963053	0.936738	0.926744	0.906126	0.903844	0.89587	0.886133	0.858702	0.00460503
sample-3	1	0.971308	0.954913	0.938045	0.913495	0.918015	0.901621	0.888026	0.897594	0.874334	0.00218377
mean	1	0.974906	0.962678	0.942407	0.923008	0.911997	0.900675	0.891594	0.888174	0.858439	0.00355019
S.D.	0	0.00496496	0.00758359	0.00871111	0.00830177	0.00594548	0.0037332	0.00396929	0.00858344	0.0160279	0.00124034

## Sheet: Figure 4c
Seeding density (MSB(E. coli))	0	0.1	0.2	0.3	0.4	0.5	0.6	0.7	0.8	0.9	1
sample-1	0	0.132911	0.161972	0.185714	0.363636	0.366197	0.485915	0.657407	0.816	0.878378	1
sample-2	0	0.132231	0.151079	0.205674	0.307692	0.434783	0.541096	0.57764	0.824561	0.859813	1
sample-3	0	0.0941176	0.145161	0.300752	0.300752	0.429688	0.510638	0.630769	0.8125	0.846154	1
mean	0	0.119753	0.152737	0.230713	0.324027	0.410222	0.51255	0.621939	0.817687	0.861448	1
S.D.	0	0.0222039	0.00852707	0.0614707	0.0344779	0.038212	0.0276398	0.0406104	0.00620517	0.0161744	0
Seeding density (MSB(S. cerevisiae))	1	0.9	0.8	0.7	0.6	0.5	0.4	0.3	0.2	1	0
sample-1	1	0.867089	0.838028	0.814286	0.636364	0.633803	0.514085	0.342593	0.184	0.121622	0
sample-2	1	0.867769	0.848921	0.794326	0.692308	0.565217	0.458904	0.42236	0.175439	0.140187	0
sample-3	1	0.905882	0.854839	0.699248	0.699248	0.570312	0.489362	0.369231	0.1875	0.153846	0
mean	1	0.880247	0.847263	0.769287	0.675973	0.589778	0.48745	0.378061	0.182313	0.138552	0
S.D.	0	0.0222039	0.00852707	0.0614707	0.0344779	0.038212	0.0276398	0.0406104	0.00620517	0.0161744	0

## Sheet: Figure 5c
Hours	Amp- / DOL-	Amp+ / DOL-	Amp+ / DOL+
0	0.008	0.022	0.005
0.5	0.012	0.024	0.02
1	0.037	0.016	0.047
1.5	0.079	0.016	0.085
2	0.164	0.013	0.184
2.5	0.245	0.008	0.284
3	0.316	0.004	0.363
3.5	0.37	0.002	0.431
4	0.393	0.001	0.482
4.5	0.414	0	0.535
5	0.46	0	0.571
5.5	0.509	0	0.62
6	0.574	0	0.645
6.5	0.574	0	0.681
7	0.652	0	0.695
7.5	0.677	0	0.722
8	0.757	0.001	0.745
8.5	0.788	0.002	0.767
9	0.793	0.002	0.8
9.5	0.817	0.003	0.831
10	0.868	0.003	0.837
10.5	0.908	0.004	0.861
11	0.934	0.005	0.878
11.5	0.954	0.005	0.895
12	0.964	0.006	0.92

## Sheet: Figure 5d
	PNP generation						PAR consumption
T/min	sample-1	sample-2	sample-3	mean		T/min	sample-1	sample-2	sample-3	mean
0	0.001	-0.0016	0.0006	2.31296e-18		0	0.099	0.1016	0.0994	0.1
30	0.0248	0.028	0.0288	0.0272		30	0.0752	0.072	0.0712	0.0728
60	0.0466	0.055	0.054	0.0518667		60	0.0534	0.045	0.046	0.0481333
90	0.0706	0.074	0.0716	0.0720667		90	0.0294	0.026	0.0284	0.0279333
120	0.0828	0.0818	0.0824	0.0823333		120	0.0172	0.0182	0.0176	0.0176667
150	0.0974	0.099	0.096	0.0974667		150	0.0026	0.001	0.004	0.00253333
0	0.1
1	0.0728
2	0.0481333
3	0.0279333
4	0.0176667
5	0.00253333

## Sheet: Figure 6c
Seeding density (sender)	0	0.1	0.3	0.5	0.7	0.9	1
sample-1	0	0.128	0.28	0.46	0.71	0.869	1
sample-2	0	0.183	0.318	0.44	0.707	0.886	1
sample-3	0	0.155	0.299	0.45	0.708	0.877	1
mean	0	0.155333	0.299	0.45	0.708333	0.877333	1
S.D.	0	0.0275015	0.019	0.01	0.00152753	0.0085049	0

## Sheet: Figure 6d
Seeding density (MSB(sender))	0.001	0.1	0.3	0.5	0.7	0.9	1
sample-1	1	1	1.119	1.996	3.485	4.07	1
sample-2	1	1.065	1.225	2.525	3.14	4.6	1
sample-3	1	1	1.016	1.497	3.031	4.657	1
mean	1	1.02167	1.12	2.006	3.21867	4.44233	1
S.D.	0	0.0375278	0.104504	0.514073	0.237003	0.323707	0

## Sheet: Figure 7c
	MSB(WT)	MSB(Engineered)
sample-1	1.65941	15.0833
sample-2	1.77317	12.4289
sample-3	1.77317	16.9035
mean	1.73525	14.8053

## Sheet: Suppl Fig. 2
Empty capsules
Days	sample-1	sample-2	sample-3	mean	S.D.	mean (normalized)	S.D. (normalized)
0	10	10	9	9.66667	0.57735	1	0.0597259
1	12	12	12	12	0	1.24138	0
2	10	11	10	10.3333	0.57735	1.06897	0.0597259
3	10	11	10	10.3333	0.57735	1.06897	0.0597259
4	11	10	11	10.6667	0.57735	1.10345	0.0597259																	10	10	11		2766	2455	2999
																								10	11	11		2761	2564	3160
Capsules encapsulating the dextran-rhodamine (Mw ~ 150kDa)
Days	sample-1	sample-2	sample-3	mean	S.D.	mean (normalized)	S.D. (normalized)																	1	1.1	1		0.998192	1.0444	1.05368
0	420	355	358	377.667	36.6924	1	0.0971556
1	3084	3116	3401	3200.33	174.517	8.47396	0.462094
2	3338	3243	3506	3362.33	133.178	8.90291	0.352633
3	3489	3359	3834	3560.67	245.476	9.42807	0.64998
4	3701	3510	4166	3792.33	337.402	10.0415	0.893387																	7	7	7		521	458	561
																								6	5	5		543	504	633
		0	1	1		0.0597259	0.0971556
		1	1.24138	8.47396		0	0.462094
		2	1.06897	8.90291		0.0597259	0.352633
		3	1.06897	9.42807		0.0597259	0.64998
		4	1.10345	10.0415		0.0597259	0.893387
				10	10	9	9.66667	0.57735	#DIV/0!	#DIV/0!
				12	12	12	12	0	#DIV/0!	#DIV/0!
				10	11	10	10.3333	0.57735	#DIV/0!	#DIV/0!
				10	11	10	10.3333	0.57735	#DIV/0!	#DIV/0!
				11	10	11	10.6667	0.57735	#DIV/0!	#DIV/0!

[truncated: 12 more sheets: Suppl Fig. 3, Suppl Fig. 4, Suppl Fig. 5, Suppl Fig. 6, Suppl Fig. 10a, Suppl Fig. 11a, Suppl Fig. 11b, Suppl Fig. 12, Suppl Fig. 14b, Suppl Fig. 16, Suppl Fig. 19a, Suppl Fig. 19b]
